# Supplementary material for: Cerebral microhemorrhages in a mouse model of sickle cell disease
Source: J Sick Cell Dis. 2026 Mar 9;3(1):yoag015. doi: 10.1093/jscdis/yoag015 (PMC13020912; doi:10.1093/jscdis/yoag015)
Supplement: yoag015_Supplementary_Data [file yoag015_supplementary_data.zip]

Archive with 3 entries (3 files):
- CMH in SCD Figure S1.tiff
- CMH in SCD Figure S2.tiff
- CMH in SCD Supplementary Data.docx
